# Supplementary material for: Changes in Berry Tissues in Monastrell Grapevines Grafted on Different Rootstocks and Their Relationship with Berry and Wine Phenolic Content
Source: Plants (Basel). 2021 Nov 25;10(12):2585. doi: 10.3390/plants10122585 (PMC8705433; doi:10.3390/plants10122585)
Supplement: Supplementary file 1 [file plants-10-02585-s001.zip]

Archive with 1 entries (1 files):
- plants-1442189-supplementary.pdf
